# Supplementary material for: Supplementation with Citrus Low-Methoxy Pectin Reduces Levels of Inflammation and Anxiety in Healthy Volunteers: A Pilot Controlled Dietary Intervention Study
Source: Nutrients. 2024 Sep 30;16(19):3326. doi: 10.3390/nu16193326 (PMC11479230; doi:10.3390/nu16193326)
Supplement: Supplementary file 1 [file nutrients-16-03326-s001.zip]

Archive with 1 entries (1 files):
- nutrients-3202923-supplementary.pdf
